# Supplementary material for: A genome wide association scan for (1,3;1,4)-β-glucan content in the grain of contemporary 2-row Spring and Winter barleys
Source: BMC Genomics. 2014 Oct 17;15(1):907. doi: 10.1186/1471-2164-15-907 (PMC4213503; doi:10.1186/1471-2164-15-907)
Supplement: Supplementary file 4 — Additional file 4: List of germplasm used in GWAS and (1,3;1,4)-β-glucan content for those accessions assayed. (XLSX 40 KB) [file 12864_2014_6608_MOESM4_ESM.xlsx]

## Sheet: Additional table 4
Additional file 4.
List of germplasm used in GWAS.
Line	Flowering habit	mean (1,3;1,4)-β-glucan (% w/w)
995964	Spring-2 row	4.15966
201157 A	Spring-2 row	4.52707
Aapo	Spring-2 row	4.96066
Abacus	Spring-2 row	4.70696
Abava	Spring-2 row	3.90172
Acapella	Spring-2 row	5.2523
Acrobat	Spring-2 row	4.52905
Adonis	Spring-2 row	4.58114
Agenda	Spring-2 row	4.39062
Akcent	Spring-2 row	4.90909
Akita	Spring-2 row	4.50439
Alabama	Spring-2 row	5.3308
Alexis	Spring-2 row	4.91742
Alis	Spring-2 row	5.08107
Alliot	Spring-2 row	5.32136
Aluminium	Spring-2 row	5.46684
Alva	Spring-2 row	5.74856
Ametyst	Spring-2 row	5.29534
Amourette	Spring-2 row	4.98797
Anaconda	Spring-2 row	4.20864
Anais	Spring-2 row	5.43334
Annabell	Spring-2 row	4.76489
Anni	Spring-2 row	6.19199
Ansis	Spring-2 row	5.45864
Apex	Spring-2 row	5.78454
Appaloosa	Spring-2 row	3.80586
Aramir	Spring-2 row	4.64593
Ardila	Spring-2 row	4.59163
Armelle	Spring-2 row	4.96032
Arvo	Spring-2 row	5.21795
Aspen	Spring-2 row	3.69524
Astoria	Spring-2 row	3.95318
Astrid	Spring-2 row	4.4
Atem	Spring-2 row	4.98899
Athena	Spring-2 row	4.5855
Athos	Spring-2 row	4.95025
Atlas	Spring-2 row	3.94177
Atribut	Spring-2 row	5.43157
Auriga	Spring-2 row	4.27827
Avec	Spring-2 row	4.55757
Azure	Spring-2 row	4.4195
B83-12-21-5	Spring-2 row	4.27222
Balder	Spring-2 row	5.2967
Balder J	Spring-2 row	5.37235
Balga	Spring-2 row	5.40096
Barabas	Spring-2 row	5.00167
Barke	Spring-2 row	4.31553
Baronesse	Spring-2 row	4.32499
Beka	Spring-2 row	5.11741
Berac	Spring-2 row	4.45292
Berenice	Spring-2 row	5.12339
Berwick	Spring-2 row	5.38653
Beryllium	Spring-2 row	4.49395
Betzes	Spring-2 row	5.86104
Binder	Spring-2 row	5.60948
Birgitta	Spring-2 row	6.38964
Birka	Spring-2 row	4.97287
Bonus	Spring-2 row	5.88275
Braemar	Spring-2 row	5.44096
Brahms	Spring-2 row	5.60742
Brazil	Spring-2 row	4.44806
Brewster	Spring-2 row	2.71633
Brise	Spring-2 row	4.89286
Britta	Spring-2 row	4.90742
Bulbul 89	Spring-2 row	6.40397
Cabaret	Spring-2 row	4.8622
Caja	Spring-2 row	5.7481
Calgary	Spring-2 row	4.75707
Calico	Spring-2 row	4.18645
Cameo	Spring-2 row	5.34507
Caminant	Spring-2 row	4.42755
Camir	Spring-2 row	5.63834
Campala	Spring-2 row	5.0251
Canasta	Spring-2 row	5.36074
Carlsberg	Spring-2 row	5.31556
Carvilla	Spring-2 row	4.1891
Catalina	Spring-2 row	5.21304
Cecilia	Spring-2 row	5.37932
Celebra	Spring-2 row	4.87962
Cellar	Spring-2 row	6.04548
Centurion	Spring-2 row	5.53981
Century	Spring-2 row	6.44058
Ceylon	Spring-2 row	5.31387
Chad	Spring-2 row	4.45817
Chalice	Spring-2 row	5.16608
Chamant	Spring-2 row	4.87882
Chanell	Spring-2 row	5.1459
Chariot	Spring-2 row	4.19828
Chaser	Spring-2 row	4.10924
Cheri	Spring-2 row	5.04153
Chess	Spring-2 row	4.04969
Chevallier-Tystofte	Spring-2 row	4.53737
Chieftain	Spring-2 row	5.18159
Chime	Spring-2 row	4.80626
Cicero	Spring-2 row	5.96638
Cilla	Spring-2 row	4.77776
Cindy	Spring-2 row	4.98542
Claret	Spring-2 row	3.99616
Clarity	Spring-2 row	4.72208
Class	Spring-2 row	4.48171
Claude	Spring-2 row	4.78386
Clipper	Spring-2 row	4.25515
Cocktail	Spring-2 row	4.55325
Colada	Spring-2 row	5.01988
Colston	Spring-2 row	n/a
Cooper	Spring-2 row	5.05933
Corgi	Spring-2 row	5.44573
Cork	Spring-2 row	2.23658
Corsica	Spring-2 row	4.21095
County	Spring-2 row	5.57938
Cpbt B67	Spring-2 row	n/a
Cpbt B76	Spring-2 row	n/a
Cpbt B80	Spring-2 row	n/a
Cribbage	Spring-2 row	4.75116
Cristalia	Spring-2 row	4.74647
Croydon	Spring-2 row	6.35911
Crusader	Spring-2 row	5.25671
Dallas	Spring-2 row	3.6999
Dandy	Spring-2 row	5.50484
Danuta	Spring-2 row	5.5346
Deba Abed	Spring-2 row	5.71558
Decanter	Spring-2 row	4.52933
Delibes	Spring-2 row	4.1787
Delta	Spring-2 row	5.76876
Derkado	Spring-2 row	4.93282
Dew	Spring-2 row	2.22905
Dialog	Spring-2 row	5.67346
Diamant	Spring-2 row	4.64869
Digersano	Spring-2 row	4.8968
Dina	Spring-2 row	5.16395
Domen	Spring-2 row	5.28628
Doublet	Spring-2 row	4.46348
Doyen	Spring-2 row	4.55238
Drake	Spring-2 row	5.73377
Draught	Spring-2 row	4.59277
Dray	Spring-2 row	5.37168
Drost	Spring-2 row	5.81896
Drum	Spring-2 row	3.84323
Egmont	Spring-2 row	6.74383
Elantra	Spring-2 row	4.65519
Elo	Spring-2 row	4.88233
Emir	Spring-2 row	6.02793
Eunova	Spring-2 row	5.3832
Extract	Spring-2 row	4.35013
Fairytale	Spring-2 row	4.29356
Famin	Spring-2 row	4.68444
Favorit	Spring-2 row	5.35408
Felicie	Spring-2 row	5.23598
Felicitas	Spring-2 row	4.53823
Feltwell	Spring-2 row	4.46572
Ferment	Spring-2 row	4.34949
Fontana	Spring-2 row	4.76463
Formula	Spring-2 row	5.04912
Forum	Spring-2 row	4.66753
FOXTROT	Spring-2 row	4.82574
Fractal	Spring-2 row	4.95433
Franklin	Spring-2 row	5.3424
Freja	Spring-2 row	5.30301
Galan	Spring-2 row	5.41117
Gant	Spring-2 row	4.91252
Gate	Spring-2 row	4.49831
Georgie	Spring-2 row	5.54956
Gerkra	Spring-2 row	2.3708
Gitane	Spring-2 row	5.51681
Gizmo	Spring-2 row	4.43112
Glen	Spring-2 row	5.53798
Global	Spring-2 row	4.81877
Golden Promise	Spring-2 row	5.11317
Goldie	Spring-2 row	5.01678
Golf	Spring-2 row	4.79397
Gorm	Spring-2 row	5.8367
Granta	Spring-2 row	4.26074
Graphic	Spring-2 row	5.78033
Gull	Spring-2 row	6.61221
Gundel	Spring-2 row	5.38924
Hana	Spring-2 row	4.3294
Hanka	Spring-2 row	5.29291
Hanna	Spring-2 row	4.66914
Harriot	Spring-2 row	4.87801
Harry	Spring-2 row	6.4319
Hart	Spring-2 row	5.92898
Hassan	Spring-2 row	5.26954
Heather	Spring-2 row	4.93871
Hellas	Spring-2 row	5.15452
Helmi	Spring-2 row	5.32532
Henni	Spring-2 row	5.55398
Heris	Spring-2 row	4.74688
Heron	Spring-2 row	4.68702
Hopper	Spring-2 row	4.88038
Horizon	Spring-2 row	4.43911
Host	Spring-2 row	4.597
Hydra	Spring-2 row	5.38595
Hydrogen	Spring-2 row	5.14682
Ida	Spring-2 row	5.33845
Idumeja	Spring-2 row	4.43471
Ilga	Spring-2 row	5.87092
Imber	Spring-2 row	5.28433
Imidis	Spring-2 row	2.09157
Impala	Spring-2 row	5.67096
Imula	Spring-2 row	4.72985
Inari	Spring-2 row	5.14213
Indola	Spring-2 row	4.81847
Ingmar	Spring-2 row	4.55108
Ingrid	Spring-2 row	5.06696
Isabella	Spring-2 row	4.73931
Isaria	Spring-2 row	6.08164
Jarek	Spring-2 row	5.43928
Jive	Spring-2 row	4.8951
Karri	Spring-2 row	5.46721
Kassima	Spring-2 row	4.56856
Kenia	Spring-2 row	6.04342
Keops	Spring-2 row	4.95619
Klaxon	Spring-2 row	4.85703
Koral	Spring-2 row	5.26906
Kristaps	Spring-2 row	5.23846
Krystal	Spring-2 row	5.03107
Kym	Spring-2 row	5.19718
Ladik	Spring-2 row	4.74222
Landlord	Spring-2 row	5.14993
Latvijas Vietejie	Spring-2 row	4.71339
Leeni	Spring-2 row	5.59726
Lenta	Spring-2 row	6.21671
Lina	Spring-2 row	5.96809
Linden	Spring-2 row	5.17813
Linga	Spring-2 row	5.6795
Lithium	Spring-2 row	3.87114
Livit	Spring-2 row	5.33741
Lofa Abed	Spring-2 row	5.92574
Logan	Spring-2 row	5.43406
Lud	Spring-2 row	5.80841
Lux	Spring-2 row	4.49674
Lysiba	Spring-2 row	3.51672
Lysimax	Spring-2 row	3.87962
Macarena	Spring-2 row	5.76779
Madras	Spring-2 row	4.87851
Maja	Spring-2 row	5.21668
Mala	Spring-2 row	5.32542
Malva	Spring-2 row	4.576
Maresi	Spring-2 row	5.81272
Maris Mink	Spring-2 row	5.40248
Mars	Spring-2 row	6.21918
Marthe	Spring-2 row	5.36614
Mauritia	Spring-2 row	5.12317
Maypole	Spring-2 row	4.62645
Melitta	Spring-2 row	4.62686
Meltan	Spring-2 row	4.33003
Mentor	Spring-2 row	4.78376
Midas	Spring-2 row	4.75162
Mikado	Spring-2 row	4.51201
Minstrel	Spring-2 row	4.65535
Mona	Spring-2 row	5.04043
Monika	Spring-2 row	4.21179
Montana	Spring-2 row	n/a
Natasha	Spring-2 row	5.29897
Nathalie	Spring-2 row	4.18976
Nemex	Spring-2 row	5.44528
Neruda	Spring-2 row	5.24793
Nimbus	Spring-2 row	3.76845
Nomad	Spring-2 row	4.18882
Nordal	Spring-2 row	4.89267
Novello	Spring-2 row	4.59625
Novum	Spring-2 row	4.80922
Nsl 95-1257	Spring-2 row	n/a
Nsl 97-4552	Spring-2 row	n/a
Nsl 98-5065	Spring-2 row	n/a
Nsl 99-5363	Spring-2 row	n/a
Odessa	Spring-2 row	5.10783
Odin	Spring-2 row	4.38884
Okos	Spring-2 row	4.76095
Onyx	Spring-2 row	4.8697
Optic	Spring-2 row	4.45913
Orbit	Spring-2 row	5.13048
Orza	Spring-2 row	5.72864
Otis	Spring-2 row	5.13705
Otto	Spring-2 row	5.82017
Oxbridge	Spring-2 row	4.85144
Pallas	Spring-2 row	5.28292
Paloma	Spring-2 row	5.76016
Paramount	Spring-2 row	4.41526
Pasadena	Spring-2 row	5.30698
Penthouse	Spring-2 row	4.98751
Perth	Spring-2 row	5.16804
Perun	Spring-2 row	5.81634
Pewter	Spring-2 row	5.15289
Pitcher	Spring-2 row	4.0676
Poker	Spring-2 row	5.40853
Polygena	Spring-2 row	4.61129
Pongo	Spring-2 row	5.77806
Potter	Spring-2 row	4.56193
Power	Spring-2 row	5.86446
Prague	Spring-2 row	4.35365
Prestige	Spring-2 row	4.15194
Primera	Spring-2 row	6.0304
Primus	Spring-2 row	2.6669
Prisma	Spring-2 row	4.78542
Proctor	Spring-2 row	5.05592
Prosa	Spring-2 row	3.83656
Publican	Spring-2 row	4.5187
Quartet	Spring-2 row	n/a
Quartz	Spring-2 row	5.18349
Quench	Spring-2 row	4.90891
Ragtime	Spring-2 row	4.64618
Rainbow	Spring-2 row	4.56109
Rakaia	Spring-2 row	4.05914
Rangoon	Spring-2 row	4.25029
Rapid	Spring-2 row	5.17558
Rasa	Spring-2 row	5.39669
Rebecca	Spring-2 row	5.70812
Reggae	Spring-2 row	5.03592
Renata	Spring-2 row	5.93252
Ria	Spring-2 row	4.68502
Rika	Spring-2 row	5.50799
Riviera	Spring-2 row	5.26694
Roland	Spring-2 row	5.78111
Romi	Spring-2 row	4.66845
Roxana	Spring-2 row	4.10163
Rubin	Spring-2 row	4.47503
Ruja	Spring-2 row	4.38071
Rummy	Spring-2 row	4.29387
Rupal	Spring-2 row	5.59226
Saana	Spring-2 row	4.77752
Sabel	Spring-2 row	4.53406
Sacha	Spring-2 row	4.33136
Safir	Spring-2 row	4.64065
Salka	Spring-2 row	5.58452
Saloon	Spring-2 row	3.87025
Salve	Spring-2 row	5.70374
Scandium	Spring-2 row	3.95261
Scarlett	Spring-2 row	4.79658
Sebastian	Spring-2 row	4.91352
Senat	Spring-2 row	4.77278
Sencis	Spring-2 row	4.46069
Sergeant	Spring-2 row	4.92697
Shakira	Spring-2 row	4.90636
Simba	Spring-2 row	4.94202
Simon	Spring-2 row	5.02334
Skagen	Spring-2 row	4.07404
Skittle	Spring-2 row	3.68509
Smilla	Spring-2 row	5.43382
Spartan	Spring-2 row	5.77245
Spey	Spring-2 row	4.55476
Spike	Spring-2 row	5.34312
Spiral	Spring-2 row	4.81494
Spire	Spring-2 row	5.68702
Splash	Spring-2 row	4.21911
Starlight	Spring-2 row	4.2196
Static	Spring-2 row	5.60158
Steffi	Spring-2 row	4.46763
Steina	Spring-2 row	4.64314
Stendes	Spring-2 row	5.27003
Sultan	Spring-2 row	4.8918
Sundance	Spring-2 row	n/a
Sw 2808	Spring-2 row	n/a
SW Macsena	Spring-2 row	n/a
SW Scania	Spring-2 row	n/a
Sw Stella	Spring-2 row	n/a
Tabora	Spring-2 row	4.25163
Tankard	Spring-2 row	5.00873
Taphouse	Spring-2 row	4.33713
Tardus	Spring-2 row	4.41524
Tarm92	Spring-2 row	5.59015
Tartan	Spring-2 row	4.90052
Tavern	Spring-2 row	5.45672
Tellus	Spring-2 row	6.17337
Terno	Spring-2 row	5.2695
Thistle	Spring-2 row	5.13346
Thrift	Spring-2 row	4.8941
Thuringia	Spring-2 row	4.62502
Timori	Spring-2 row	4.58813
Tipple	Spring-2 row	4.44549
Toby	Spring-2 row	4.25619
Tocada	Spring-2 row	4.74257
Toddy	Spring-2 row	4.79005
Token	Spring-2 row	4.5617
Torup	Spring-2 row	4.96129
Toucan	Spring-2 row	5.00286
Tremois	Spring-2 row	4.48465
Trinity	Spring-2 row	5.14886
Triumph	Spring-2 row	5.11731
Troon	Spring-2 row	4.60746
Trosa	Spring-2 row	5.33906
Tucson	Spring-2 row	4.9471
Turnberry	Spring-2 row	5.31396
Tyne	Spring-2 row	5.43656
Tyra	Spring-2 row	5.47249
Union	Spring-2 row	5.34922
Ursa	Spring-2 row	5.23935
Ursel	Spring-2 row	4.12638
Vada	Spring-2 row	4.6263
Valticky	Spring-2 row	5.04965
Vankkuri	Spring-2 row	4.79556
Vega	Spring-2 row	5.78136
Vegas	Spring-2 row	4.27504
Velvet	Spring-2 row	4.66049
Viivi	Spring-2 row	6.04135
Villa	Spring-2 row	5.10515
Viskosa	Spring-2 row	2.32094
Vivendi	Spring-2 row	4.96976
Volla	Spring-2 row	2.93392
Vortex	Spring-2 row	4.96967
Waggon	Spring-2 row	4.76744
Welam	Spring-2 row	5.14707
Westminster	Spring-2 row	4.34247
Wicket	Spring-2 row	4.34008
Widre	Spring-2 row	4.38493
Wing	Spring-2 row	4.75164
Wisa	Spring-2 row	5.19927
Wren	Spring-2 row	5.0403
Z 91-103-21	Spring-2 row	3.96331
Zenit	Spring-2 row	4.82697
Zephyr	Spring-2 row	5.60565
Agneta	Spring-6 row	n/a
Arra	Spring-6 row	n/a
Artturi	Spring-6 row	n/a
Asplund	Spring-6 row	n/a
Botnia	Spring-6 row	n/a
Druvis	Spring-6 row	n/a
Edda	Spring-6 row	n/a
Eero	Spring-6 row	n/a
Erkki	Spring-6 row	n/a
Etu	Spring-6 row	n/a
Frisia	Spring-6 row	n/a
Hankkija 673	Spring-6 row	n/a
Herse	Spring-6 row	n/a
Jadar	Spring-6 row	n/a
Jarle	Spring-6 row	n/a
Jyva	Spring-6 row	n/a
Kajsa	Spring-6 row	n/a
Kilta	Spring-6 row	n/a
Lise	Spring-6 row	n/a
Loviisa	Spring-6 row	n/a
Maskin	Spring-6 row	n/a
Morex	Spring-6 row	n/a
Niina	Spring-6 row	n/a
Otra	Spring-6 row	n/a
Paavo	Spring-6 row	n/a
Pirkka	Spring-6 row	n/a
Pohto	Spring-6 row	n/a
Pokko	Spring-6 row	n/a
Potra	Spring-6 row	n/a
Ricardo 6 Row Spring	Spring-6 row	n/a
Silja	Spring-6 row	n/a
Stella	Spring-6 row	n/a
Steptoe	Spring-6 row	n/a
Suvi	Spring-6 row	n/a
Tammi	Spring-6 row	n/a
Teele	Spring-6 row	n/a
Teemu	Spring-6 row	n/a
Vairogs	Spring-6 row	n/a
Varde	Spring-6 row	n/a
410/3E	Winter-2 row	4.3431
Ac 97/H2406/10	Winter-2 row	4.37312
Ac 99/077/2	Winter-2 row	5.94428
Accrue	Winter-2 row	4.68664
Aci	Winter-2 row	5.78074
Actrice	Winter-2 row	4.24104
Aiace	Winter-2 row	n/a
Airone	Winter-2 row	4.24127
Alce	Winter-2 row	4.09318
Alfeo	Winter-2 row	5.29573
Alpha	Winter-2 row	5.73585
Amillis	Winter-2 row	4.79712
Angora	Winter-2 row	n/a
Antelope	Winter-2 row	5.23769
Antigua	Winter-2 row	4.3835
Antonia	Winter-2 row	5.12332
Anvil	Winter-2 row	4.49045
Aquarelle	Winter-2 row	n/a
Archimedes	Winter-2 row	5.49956
Arda	Winter-2 row	5.40627
Artist	Winter-2 row	4.62341
Asso	Winter-2 row	5.1669
Avenue	Winter-2 row	5.43956
Aydanhanim	Winter-2 row	5.72285
Babylone	Winter-2 row	4.76947
Baraka	Winter-2 row	4.15113
Barcelona	Winter-2 row	n/a
Baton	Winter-2 row	4.3141
Becket	Winter-2 row	n/a
Bistro	Winter-2 row	5.53268
Blythe	Winter-2 row	4.18227
Boreale	Winter-2 row	4.8669
Breeze	Winter-2 row	4.95776
Bronze	Winter-2 row	6.7048
Calcutta	Winter-2 row	4.89315
Calliope	Winter-2 row	5.27451
Camion	Winter-2 row	6.72524
Campanile	Winter-2 row	n/a
Campion	Winter-2 row	5.34054
Candy	Winter-2 row	4.59622
Cannock	Winter-2 row	5.36872
Caption	Winter-2 row	3.8851
Carat	Winter-2 row	5.82414
Cassata	Winter-2 row	n/a
Cathay	Winter-2 row	4.9214
Cebeco 02215-05	Winter-2 row	4.63885
Cedar	Winter-2 row	5.57433
Celebrity	Winter-2 row	5.91121
Cellina	Winter-2 row	5.26465
Celsius	Winter-2 row	5.43067
Chamomile	Winter-2 row	4.90426
Charleston	Winter-2 row	n/a
Chestnut	Winter-2 row	5.16573
Chicane	Winter-2 row	3.46087
Chintz	Winter-2 row	4.62874
Chord	Winter-2 row	5.5318
Cinnamon	Winter-2 row	5.17474
Clara	Winter-2 row	5.21196
Clarine	Winter-2 row	7.40377
Cobalt	Winter-2 row	7.31401
Concept	Winter-2 row	n/a
Connoisseur	Winter-2 row	4.67989
Coriolis	Winter-2 row	4.25385
Cpbt B66	Winter-2 row	3.49985
Cpbt B78	Winter-2 row	5.63977
Credo	Winter-2 row	6.15195
Crescendo	Winter-2 row	5.93152
Cwb 5663-1	Winter-2 row	n/a
Cynthia	Winter-2 row	4.25385
Diadem	Winter-2 row	6.59119
Diamond	Winter-2 row	3.71517
Digby	Winter-2 row	n/a
Dolmen	Winter-2 row	5.0724
Dolphin	Winter-2 row	3.53187
Druid	Winter-2 row	5.39722
Duchess	Winter-2 row	6.77716
Duet	Winter-2 row	3.2238
Eagle	Winter-2 row	4.87798
Electron	Winter-2 row	4.3679
Elmstead	Winter-2 row	5.45235
Emeraude	Winter-2 row	5.14707
Emilia	Winter-2 row	5.675
Epic	Winter-2 row	5.39385
Ethno	Winter-2 row	6.21659
Fahrenheit	Winter-2 row	6.83702
Fanfare	Winter-2 row	3.94465
Faraday	Winter-2 row	4.82816
Fighter	Winter-2 row	4.20053
Finesse	Winter-2 row	4.97895
Firefly	Winter-2 row	5.62826
Flagon	Winter-2 row	4.925
Flamina	Winter-2 row	n/a
Flute	Winter-2 row	4.38492
Frolic	Winter-2 row	6.1364
Gaelic	Winter-2 row	4.55161
Gazelle	Winter-2 row	4.575
Gleam	Winter-2 row	n/a
Glint	Winter-2 row	4.82484
Goldmine	Winter-2 row	n/a
Goldrush	Winter-2 row	4.19706
Gypsy	Winter-2 row	6.6737
Haka	Winter-2 row	4.19316
Halcyon	Winter-2 row	5.8221
Halifax	Winter-2 row	4.69467
Harland	Winter-2 row	6.37928
Heligan	Winter-2 row	4.0282
Hermia	Winter-2 row	4.84763
Honey	Winter-2 row	5.40636
Houston	Winter-2 row	3.53787
Hurricane	Winter-2 row	5.32675
Igri	Winter-2 row	6.25781
Imogen	Winter-2 row	4.1819
Intro	Winter-2 row	5.40572
Jessica	Winter-2 row	5.58154
Jet	Winter-2 row	4.46014
Jewel	Winter-2 row	4.43905
Jonathan	Winter-2 row	n/a
Karisma	Winter-2 row	4.17227
Kaskade	Winter-2 row	3.44144
Kelibia	Winter-2 row	4.97704
Kestrel	Winter-2 row	5.07234
Kingston	Winter-2 row	4.07548
Kira	Winter-2 row	6.175
Kite	Winter-2 row	4.4501
KWS Discovery	Winter-2 row	n/a
KWS Glacier	Winter-2 row	n/a
Labea	Winter-2 row	6.04988
Labea	Winter-2 row	5.65
Lambada	Winter-2 row	5.34396
Lark	Winter-2 row	4.1935
Laurel	Winter-2 row	5.38014
Leonie	Winter-2 row	n/a
Linnet	Winter-2 row	6.106
Louise	Winter-2 row	4.6299
Madrigal	Winter-2 row	4.0121
Magie	Winter-2 row	5.21678
Magnolia	Winter-2 row	4.51287
Mahogany	Winter-2 row	4.2345
Malwinta	Winter-2 row	6.6207
Mariner	Winter-2 row	4.45748
Marinka	Winter-2 row	4.318
Maris Trojan	Winter-2 row	4.65841
Maritem	Winter-2 row	4.42266
Masai	Winter-2 row	4.10706
Masquerade	Winter-2 row	4.29993
Mead	Winter-2 row	5.66912
Medoc	Winter-2 row	n/a
Melanie	Winter-2 row	4.3969
Melusine	Winter-2 row	5.64678
Merode	Winter-2 row	4.49883
Mhhx011	Winter-2 row	4.38314
Milano	Winter-2 row	3.85563
Molly	Winter-2 row	4.59081
Montage	Winter-2 row	4.15912
Moonshine	Winter-2 row	5.9003
Mortimer	Winter-2 row	5.57902
Murcie	Winter-2 row	n/a
Musette	Winter-2 row	n/a
Mystique	Winter-2 row	n/a
Nectaria	Winter-2 row	n/a
Nocturne	Winter-2 row	n/a
Nure	Winter-2 row	n/a
Oleron	Winter-2 row	3.66544
Opal	Winter-2 row	4.64791
Orchidea	Winter-2 row	n/a
Outlook	Winter-2 row	n/a
Panda	Winter-2 row	n/a
Parasol	Winter-2 row	n/a
Pastoral	Winter-2 row	4.18244
Pearl	Winter-2 row	n/a
Pedigree	Winter-2 row	4.33267
Peridot	Winter-2 row	6.62744
Pilot	Winter-2 row	5.11108
Pippa	Winter-2 row	4.89067
Platine	Winter-2 row	n/a
Portrait	Winter-2 row	5.98531
Posaune	Winter-2 row	n/a
Prelude	Winter-2 row	n/a
Priora	Winter-2 row	6.29872
Puffin	Winter-2 row	6.81105
Punch	Winter-2 row	n/a
Rattle	Winter-2 row	4.68386
Ravel	Winter-2 row	4.92675
Rejane	Winter-2 row	5.95292
Retriever	Winter-2 row	n/a
Rhythm	Winter-2 row	5.59347
Rifle	Winter-2 row	5.43076
Saffron	Winter-2 row	4.06343
Saigon	Winter-2 row	5.21404
Sapphire	Winter-2 row	4.49637
Scylla	Winter-2 row	6.64079
Sevilla	Winter-2 row	n/a
Silverstone	Winter-2 row	4.10407
Sombrero	Winter-2 row	5.32055
Sonic	Winter-2 row	5.34716
Sonja	Winter-2 row	5.13066
Spectrum	Winter-2 row	5.48177
Spinner	Winter-2 row	4.30585
Spirit	Winter-2 row	3.96246
Sprite	Winter-2 row	5.36432
Steeple	Winter-2 row	4.99827
Sumo	Winter-2 row	5.24312
Sunrise	Winter-2 row	4.53718
Sw 165	Winter-2 row	4.22935
Sw Alison	Winter-2 row	5.24069
Sw Farrier	Winter-2 row	5.85345
Sw Hillary	Winter-2 row	5.23162
Sw Norma	Winter-2 row	5.67898
Sw Sienna	Winter-2 row	5.79485
Swallow	Winter-2 row	4.24959
Swift	Winter-2 row	5.05568
Tabetha	Winter-2 row	5.589
Tallica	Winter-2 row	4.25184
Target	Winter-2 row	5.13338
Tea	Winter-2 row	n/a
Tempo	Winter-2 row	6.14741
Thalia	Winter-2 row	5.58731
Tiffany	Winter-2 row	5.21102
Tipster	Winter-2 row	4.63475
Toffee	Winter-2 row	4.27316
Tokyo	Winter-2 row	5.4181
Torrent	Winter-2 row	5.34635
Tosca	Winter-2 row	n/a
Tria	Winter-2 row	6.2108
Tschermaks	Winter-2 row	6.04185
Tucker	Winter-2 row	n/a
Tudor	Winter-2 row	n/a
Turine	Winter-2 row	4.59285
Vanessa	Winter-2 row	4.40132
Vanilla	Winter-2 row	6.31115
Verticale	Winter-2 row	5.3471
Vesuvius	Winter-2 row	6.45426
Vilna	Winter-2 row	5.90966
Vivaldi	Winter-2 row	n/a
Vixen	Winter-2 row	5.96263
Volley	Winter-2 row	5.18699
Wb-031031	Winter-2 row	n/a
Weaver	Winter-2 row	4.69725
Wigwam	Winter-2 row	6.31826
Willow	Winter-2 row	5.93322
Winner	Winter-2 row	6.28028
Wintmalt	Winter-2 row	4.16419
Wizard	Winter-2 row	4.82866
Wombat	Winter-2 row	5.84578
Zacinto	Winter-2 row	4.77744
Zulu	Winter-2 row	5.08118
Amarena	Winter-6 row	n/a
Angela	Winter-6 row	n/a
Arctic	Winter-6 row	n/a
Arma	Winter-6 row	n/a
Askanova	Winter-6 row	n/a
Athene	Winter-6 row	n/a
Balaki	Winter-6 row	n/a
Balda	Winter-6 row	n/a
Canoro	Winter-6 row	n/a
Carola	Winter-6 row	n/a
Cervoise	Winter-6 row	n/a
Colibri	Winter-6 row	n/a
Damas	Winter-6 row	n/a
Damas2	Winter-6 row	n/a
Dea	Winter-6 row	n/a
Dorothea	Winter-6 row	n/a
Dura	Winter-6 row	n/a
Esterel	Winter-6 row	n/a
Express	Winter-6 row	n/a
Federal	Winter-6 row	n/a
Franka	Winter-6 row	n/a
Fridericus	Winter-6 row	n/a
Frost	Winter-6 row	n/a
Gerbel	Winter-6 row	n/a
Glenan	Winter-6 row	n/a
Grete	Winter-6 row	n/a
Hasso	Winter-6 row	n/a
Hatif De Grignon	Winter-6 row	n/a
Hauters (Nymphe)	Winter-6 row	n/a
Herfordia	Winter-6 row	n/a
Hoppel	Winter-6 row	n/a
HVS11025	Winter-6 row	n/a
Isa	Winter-6 row	n/a
Jaidor	Winter-6 row	n/a
Ketos	Winter-6 row	n/a
Kompolti	Winter-6 row	n/a
KWS Meridian	Winter-6 row	n/a
Laverda	Winter-6 row	n/a
Lomerit	Winter-6 row	n/a
Lonni	Winter-6 row	n/a
Lorena	Winter-6 row	n/a
Maeva	Winter-6 row	n/a
Mirco	Winter-6 row	n/a
Mirra	Winter-6 row	n/a
Muscat	Winter-6 row	n/a
Naomie	Winter-6 row	n/a
Onice	Winter-6 row	n/a
Passport	Winter-6 row	n/a
Patricia	Winter-6 row	n/a
Pelican	Winter-6 row	n/a
Pilastro	Winter-6 row	n/a
Pirate	Winter-6 row	n/a
Plaisant	Winter-6 row	n/a
Ponente	Winter-6 row	n/a
Princess	Winter-6 row	n/a
Regalia	Winter-6 row	n/a
Robur	Winter-6 row	n/a
Rounder	Winter-6 row	n/a
Senta	Winter-6 row	n/a
Sequel	Winter-6 row	n/a
Siberia	Winter-6 row	n/a
Sonora	Winter-6 row	n/a
Tamaris	Winter-6 row	n/a
Tapir	Winter-6 row	n/a
Theresa	Winter-6 row	n/a
Triton	Winter-6 row	n/a
Tropic	Winter-6 row	n/a
Vogelsanger Gold	Winter-6 row	n/a
Zoe	Winter-6 row	n/a
