# Supplementary material for: A genome wide association scan for (1,3;1,4)-β-glucan content in the grain of contemporary 2-row Spring and Winter barleys
Source: BMC Genomics. 2014 Oct 17;15(1):907. doi: 10.1186/1471-2164-15-907 (PMC4213503; doi:10.1186/1471-2164-15-907)
Supplement: Supplementary file 5 — Additional file 5: Sequence information of KASP genotyping assay designed to CslF6. (XLSX 12 KB) [file 12864_2014_6608_MOESM5_ESM.xlsx]

## Sheet: Sheet1
Additional file 5
Sequence information of KASP genotyping assay designed to CslF6.
KASP genotyping assay	Gene	Region	Sequence
F6_K4	CslF6	Exon 3	CGCGGCGGCCGTCACGTTCACCGCCT
			CGACGATGGTCGCCTCGTCGGCCACG
			ATCCCCTCAGCCGCCGCGG[C/T]GTA
			GGGCGACGGGTGCGACGCGCGCGGG
			ATGGTGTCCACGAAGGCGTCCGACTT
			GCCGTACGTCTTCTTGGGCAGTGGCA
			AGAAGCCGTGCTTACCCTT
